# Supplementary material for: The study of aggression and affiliation motifs in bottlenose dolphins’ social networks
Source: Sci Rep. 2022 Nov 16;12:19672. doi: 10.1038/s41598-022-22071-w (PMC9668813; doi:10.1038/s41598-022-22071-w)
Supplement: Supplementary file 1 — Supplementary Information 1. [file 41598_2022_22071_MOESM1_ESM.xlsx]

## Sheet: Hoja1
0 = neutral	1 = affiliation	-1 = aggression
Period	Day	1-2	1-3	1-4	2-3	2-4	3-4
1	1	0	0	1	1	0	0
2	1	0	0	1	0	0	0
3	1	0	0	1	0	0	0
4	1	0	0	1	0	0	0
5	1	0	0	1	0	0	0
6	1	0	1	1	0	0	-1
7	1	0	1	0	-1	1	0
8	1	0	1	0	0	1	0
9	1	0	1	0	0	1	0
10	1	0	0	0	0	1	0
11	1	0	0	0	0	1	0
12	1	0	0	0	-1	1	-1
13	1	0	0	0	0	1	0
14	1	0	1	0	0	1	0
15	1	0	1	0	0	1	0
16	1	0	0	0	0	1	0
17	1	0	1	0	0	1	0
18	1	0	1	0	0	1	0
19	1	0	1	0	0	0	0
20	1	0	1	0	0	1	0
21	1	0	1	0	0	1	0
22	2	0	1	0	0	1	0
23	2	0	1	0	0	1	0
24	2	1	1	1	1	1	1
25	2	0	1	0	0	1	0
26	2	0	1	0	0	1	0
27	2	0	1	0	0	0	0
28	2	0	1	0	0	0	0
29	2	0	1	0	0	1	0
30	2	0	1	0	0	1	0
31	2	0	1	0	0	1	0
32	2	0	0	0	0	1	0
33	2	0	0	0	0	1	0
34	2	0	0	0	0	1	0
35	2	0	0	0	0	1	0
36	2	0	0	0	0	1	0
37	2	0	0	0	0	1	0
38	2	0	0	0	0	1	0
39	3	0	0	0	0	1	0
40	3	0	1	0	0	1	0
41	3	0	0	0	0	1	0
42	3	0	0	0	0	1	0
43	3	0	0	0	0	1	0
44	3	0	1	0	0	1	0
45	3	0	1	0	0	1	0
46	3	0	0	0	0	1	0
47	3	0	0	0	0	1	0
48	3	0	0	0	0	1	0
49	3	0	0	0	0	1	0
50	3	0	0	0	0	1	0
51	3	0	0	0	0	1	0
52	3	0	0	0	0	1	0
53	3	0	1	0	0	1	0
54	3	0	0	0	0	1	0
55	3	0	0	0	0	1	0
56	3	0	0	0	0	1	0
57	3	0	0	0	0	1	0
58	3	0	0	0	0	0	0
59	4	0	0	0	0	0	0
60	4	0	1	0	0	0	0
61	4	0	0	0	0	0	0
62	4	0	0	0	0	0	0
63	4	0	1	-1	0	1	0
64	4	0	1	0	0	0	0
65	4	0	1	0	0	0	0
66	4	0	1	1	0	0	0
67	4	0	0	0	1	0	0
68	5	0	1	0	0	1	0
69	5	0	1	0	0	1	0
70	5	0	1	0	0	1	0
71	5	0	1	0	0	1	0
72	5	0	1	0	0	1	0
73	5	0	1	0	0	1	0
74	5	0	1	0	0	1	0
75	5	0	0	0	0	1	0
76	5	0	0	0	0	1	0
77	5	0	0	0	0	1	0
78	5	0	1	0	0	1	0
79	6	0	1	0	0	0	0
80	6	0	1	0	0	1	0
81	6	0	1	0	0	1	0
82	6	0	0	0	0	1	0
83	6	1	0	1	0	1	0
84	6	0	0	0	0	1	0
85	6	0	0	0	0	0	0
86	6	0	0	0	0	0	0
87	6	0	0	0	0	0	0
88	6	0	0	0	0	0	0
89	6	0	0	0	0	0	0
90	6	0	1	0	0	1	0
91	6	0	0	0	0	1	0
92	6	0	1	0	0	0	0
93	6	0	0	0	0	0	0
94	6	0	0	0	0	0	0
95	6	0	0	0	0	0	0
96	6	0	0	0	0	0	0
97	7	0	1	0	0	1	0
98	7	0	1	0	0	1	0
99	7	0	1	0	0	1	0
100	7	0	1	0	0	1	0
101	7	0	1	0	0	1	0
102	7	0	0	0	0	1	0
103	7	0	1	0	0	1	0
104	7	0	1	0	0	1	0
105	7	0	0	0	0	1	0
106	7	0	1	0	0	1	0
107	7	0	0	0	0	1	0
108	7	0	-1	0	0	1	0
109	7	0	-1	0	0	1	0
110	7	0	0	0	0	1	0
111	7	-1	-1	1	1	1	0
112	7	0	-1	1	1	0	0
113	7	0	-1	0	1	0	0
114	7	0	-1	0	1	0	0
115	7	0	0	0	0	1	0
116	7	0	0	0	0	1	0
117	7	0	0	0	0	1	0
118	8	0	0	0	0	0	0
119	8	0	1	0	0	1	0
120	8	0	0	0	0	1	0
121	8	0	0	0	0	1	0
122	8	0	1	0	0	1	0
123	8	0	0	0	0	1	0
124	8	0	0	0	0	1	0
125	8	0	0	0	0	1	0
126	8	0	1	0	0	1	0
127	8	0	1	0	0	1	0
128	8	0	0	0	0	1	0
129	8	0	0	0	0	1	0
130	8	0	0	0	0	1	0
131	8	0	0	0	0	1	0
132	8	0	0	0	0	1	0
133	8	0	0	0	0	1	0
134	8	0	0	0	0	1	0
135	8	0	0	0	0	1	0
136	9	0	0	1	0	0	0
137	9	0	0	1	0	0	0
138	9	0	0	1	0	0	0
139	9	0	1	1	-1	0	0
140	9	0	1	0	0	0	0
141	9	0	1	0	0	0	0
142	9	0	1	0	0	0	0
143	9	0	1	0	0	0	0
144	9	0	1	0	0	0	0
145	9	0	1	0	0	0	0
146	10	1	1	0	1	0	0
147	10	0	1	0	0	0	0
148	10	0	1	0	0	1	0
149	10	0	1	0	0	1	0
150	10	0	1	0	0	0	0
151	10	0	1	0	0	0	0
152	10	0	1	0	0	0	0
153	10	0	1	0	0	0	0
154	10	0	1	0	0	0	0
155	10	0	1	0	0	0	0
156	10	0	1	0	0	0	0
157	10	0	1	0	0	0	0
158	10	0	1	0	0	0	0
159	10	0	1	0	0	1	0
160	10	0	1	0	0	1	0
161	11	0	0	0	0	1	0
162	11	0	1	0	0	0	0
163	11	0	0	0	0	0	0
164	11	0	1	0	0	0	0
165	11	0	0	0	0	0	0
166	11	0	1	0	0	1	0
167	11	0	0	0	0	1	0
168	11	0	0	0	0	0	0
169	11	0	0	0	0	0	0
170	11	0	0	0	0	0	0
171	11	0	0	0	0	0	0
172	11	0	0	0	0	0	0
173	11	0	0	0	0	0	0
174	11	0	1	0	0	0	0
175	11	0	0	0	0	0	0
176	12	0	0	0	1	0	0
177	12	0	0	0	-1	0	0
178	12	0	1	0	0	0	0
179	12	0	0	0	0	0	0
180	12	0	0	0	0	1	0
181	12	-1	0	0	0	1	0
182	12	0	0	0	0	0	0
183	12	0	0	0	0	1	0
184	12	0	1	0	-1	1	0
185	12	0	0	0	0	1	0
186	12	0	0	0	0	1	0
187	13	0	0	-1	-1	0	0
188	13	0	0	-1	-1	0	0
189	13	0	0	0	-1	0	0
190	13	0	0	-1	-1	0	0
191	13	0	0	0	-1	0	0
192	13	-1	0	-1	0	0	0
193	13	1	0	0	0	0	0
194	13	-1	0	0	-1	0	0
195	13	-1	0	0	0	0	0
196	13	-1	0	0	-1	0	0
197	13	1	0	-1	0	0	0
198	13	-1	0	0	0	0	0
199	13	-1	0	0	0	0	0
200	14	-1	-1	0	-1	0	0
201	14	-1	0	0	-1	0	0
202	14	-1	0	0	0	0	0
203	14	-1	0	0	-1	0	0
204	14	0	1	0	0	0	0
205	14	-1	0	0	0	0	0
206	14	-1	0	0	0	0	0
207	14	-1	0	0	0	0	0
208	14	-1	0	0	-1	0	0
209	14	-1	0	0	0	0	0
210	14	0	0	0	0	0	0
211	14	0	0	0	0	0	0
212	14	-1	0	0	0	0	0
213	14	-1	0	0	0	0	0
214	14	0	0	0	0	0	0
215	14	0	0	0	0	0	0
216	14	0	0	0	0	0	0
217	15	0	0	0	0	0	0
218	15	0	0	0	0	0	0
219	15	0	0	0	0	0	0
220	15	0	0	0	0	0	0
221	15	0	0	0	0	0	0
222	15	0	0	0	0	1	0
223	15	0	0	0	0	1	0
224	15	0	0	0	0	1	0
225	15	0	0	0	0	1	0
226	15	0	0	0	0	1	0
227	15	0	0	0	0	0	0
228	15	0	0	0	0	0	0
229	15	0	1	0	0	0	0
230	15	0	0	0	0	0	0
231	16	0	-1	0	0	1	0
232	16	0	-1	0	0	1	0
233	16	0	-1	0	0	1	0
234	16	0	-1	0	0	1	0
235	16	0	-1	0	0	1	0
236	16	0	-1	0	0	1	0
237	16	0	-1	0	0	0	0
238	16	-1	-1	-1	-1	0	0
239	16	0	0	-1	0	1	0
240	16	0	0	0	0	1	0
241	16	0	0	0	0	1	0
242	16	0	0	0	0	1	0
243	16	0	0	0	0	1	0
244	16	0	0	0	0	1	0
245	17	0	1	0	0	0	0
246	17	0	1	0	0	0	0
247	17	0	1	0	0	0	0
248	17	0	1	0	0	0	0
249	17	0	0	0	0	0	0
250	17	0	0	0	0	1	0
251	17	0	0	0	0	1	0
252	17	0	0	0	0	1	0
253	17	0	0	0	0	1	0
254	17	0	0	0	0	1	0
255	17	0	0	0	0	1	0
256	18	0	1	0	0	0	0
257	18	0	0	0	0	0	0
258	18	-1	0	0	0	0	0
259	18	-1	0	0	0	0	0
260	18	-1	0	0	0	0	0
261	18	-1	1	0	0	0	0
262	18	-1	0	0	0	0	0
263	18	0	0	0	0	0	0
264	18	0	0	0	0	0	0
265	18	0	0	0	0	1	0
266	18	0	0	0	0	1	0
267	18	-1	0	0	0	0	0
268	18	0	1	0	0	0	0
269	18	-1	0	0	0	0	0
270	18	0	0	0	0	0	0
271	19	0	1	0	0	1	0
272	19	0	0	0	0	-1	0
273	19	0	0	0	0	-1	0
274	19	0	0	0	0	1	0
275	19	1	1	0	1	0	0
276	19	1	1	0	0	0	0
277	19	1	1	0	0	0	0
278	19	0	1	0	0	1	0
279	19	0	0	0	0	1	0
280	19	0	1	0	0	1	0
281	19	0	1	0	0	1	0
282	20	0	0	1	0	0	0
283	20	0	0	0	0	0	0
284	20	0	0	0	0	0	0
285	20	0	0	1	0	0	0
286	20	0	0	1	0	0	0
287	20	0	0	1	0	0	0
288	20	0	0	1	0	0	0
289	20	0	0	1	0	0	0
290	20	0	0	1	0	0	0
291	20	0	0	1	0	0	0
292	20	0	0	1	0	0	0
293	20	0	0	1	0	0	0
294	20	0	0	1	0	0	0
295	20	0	0	1	0	0	0
296	20	0	0	0	0	0	0
297	20	0	0	0	0	0	0
298	20	0	0	0	0	0	0
299	20	0	0	0	0	0	0
300	20	0	0	0	1	0	0
301	20	0	0	0	0	0	0
302	20	0	0	0	0	0	0
303	20	0	0	0	0	0	0
304	21	-1	0	0	0	0	0
305	21	-1	0	0	0	0	0
306	21	-1	1	0	-1	0	0
307	21	-1	0	0	0	0	0
308	21	-1	1	0	0	0	0
309	21	-1	0	0	0	0	0
310	21	-1	0	0	0	0	0
311	21	-1	0	0	0	0	0
312	21	-1	1	0	-1	0	0
313	21	-1	0	0	-1	0	0
314	21	-1	1	0	-1	0	0
315	21	-1	1	0	-1	0	0
316	21	-1	1	0	-1	0	0
317	21	-1	0	0	-1	0	0
318	21	-1	0	0	-1	0	0
319	21	-1	1	0	-1	0	0
320	22	0	0	0	0	0	0
321	22	0	0	0	0	0	0
322	22	0	0	0	0	0	0
323	22	0	1	0	0	0	0
324	22	0	0	0	0	0	0
325	22	0	0	0	0	0	0
326	22	0	0	1	1	0	0
327	22	0	1	0	1	0	0
328	22	0	0	0	0	0	0
329	22	0	0	0	0	1	0
330	22	0	0	0	0	1	0
331	22	0	0	0	0	1	0
332	22	0	1	0	0	1	0
333	22	0	1	0	0	1	0
334	22	0	0	0	0	1	0
335	22	0	0	0	0	1	0
336	22	0	0	0	0	1	0
337	22	0	1	0	0	0	0
338	22	0	0	0	0	0	0
339	22	0	0	0	0	0	0
340	22	0	0	0	1	0	0
341	23	0	1	0	0	1	0
342	23	0	1	0	0	1	0
343	23	0	1	0	0	1	0
344	23	0	1	0	0	1	0
345	23	0	0	0	0	1	0
346	23	0	1	0	0	1	0
347	23	-1	1	0	0	1	0
348	23	-1	0	0	0	0	0
349	23	-1	1	0	0	0	0
350	23	-1	0	0	0	0	0
351	23	-1	0	0	0	0	0
352	23	0	1	0	0	1	0
353	23	-1	0	0	0	0	0
354	23	-1	0	0	0	0	0
355	24	-1	1	0	0	0	0
356	24	-1	0	0	0	0	0
357	24	-1	1	0	0	0	0
358	24	-1	0	0	0	0	0
359	24	-1	1	0	-1	0	0
360	24	-1	0	0	0	0	0
361	24	0	1	0	-1	0	0
362	24	-1	0	0	0	0	0
363	24	-1	1	0	0	0	0
364	24	-1	0	1	0	0	0
365	24	0	0	0	0	1	0
366	24	0	0	0	0	1	0
367	24	0	0	0	0	1	0
368	24	0	1	0	0	1	0
369	24	0	1	0	0	1	0
370	24	0	1	0	0	1	0
371	25	0	0	0	0	0	0
372	25	1	1	0	1	0	0
373	25	0	0	0	0	0	0
374	25	0	0	0	0	0	0
375	25	0	0	0	0	1	0
376	25	0	1	0	0	-1	0
377	25	-1	1	0	-1	0	0
378	25	-1	0	0	-1	0	0
379	25	-1	0	0	-1	0	0
380	25	-1	0	0	0	0	0
381	25	-1	0	0	1	0	0
382	25	-1	0	0	0	0	0
383	25	-1	0	0	0	0	0
384	25	-1	1	0	0	0	0
385	25	-1	0	0	0	0	0
386	25	-1	0	0	0	0	0
387	26	0	1	0	0	0	0
388	26	0	1	0	0	0	0
389	26	1	1	0	0	0	0
390	26	1	1	0	0	0	0
391	26	1	0	0	0	0	0
392	26	0	0	0	0	0	0
393	26	-1	0	0	0	0	0
394	26	-1	0	0	0	0	0
395	26	-1	0	0	0	0	0
396	26	-1	0	0	0	0	0
397	26	-1	0	0	0	0	0
398	26	-1	0	0	0	0	0
399	26	0	0	0	0	0	0
400	26	-1	1	0	0	0	0
401	26	0	0	0	0	0	0
402	27	-1	0	0	0	0	0
403	27	-1	1	0	0	0	0
404	27	-1	0	0	0	0	0
405	27	-1	0	0	1	0	0
406	27	-1	1	0	0	0	0
407	27	-1	1	0	0	0	0
408	27	0	0	0	0	0	0
409	27	-1	0	0	0	0	0
410	27	0	0	0	0	0	0
411	27	0	0	0	0	0	0
412	27	-1	0	0	0	0	0
413	27	-1	0	0	0	0	0
414	27	-1	0	0	0	0	0
415	27	0	0	0	0	0	0
416	27	-1	0	0	0	0	0
417	28	0	0	0	0	0	0
418	28	0	0	0	0	0	0
419	28	0	0	0	0	0	0
420	28	0	0	0	0	0	0
421	28	0	0	0	0	0	0
422	28	0	0	0	-1	0	0
423	28	-1	0	0	0	0	0
424	28	0	0	0	0	0	0
425	28	0	0	0	0	0	0
426	28	0	0	0	0	0	0
427	28	0	0	0	0	0	0
428	28	0	0	0	0	0	0
429	28	0	0	0	0	0	0
430	28	0	0	0	0	0	0
431	28	0	0	0	0	0	0
432	29	-1	0	0	0	0	0
433	29	0	1	0	0	0	0
434	29	-1	0	0	0	0	0
435	29	0	1	0	0	0	0
436	29	-1	1	0	0	0	0
437	29	-1	0	0	0	0	0
438	29	0	0	0	0	0	0
439	29	0	0	0	0	0	0
440	29	0	0	0	0	0	0
441	29	0	0	0	0	0	0
442	29	0	0	0	0	0	0
443	30	-1	1	0	0	0	0
444	30	-1	0	0	0	0	0
445	30	-1	0	0	0	0	0
446	30	-1	0	0	0	0	0
447	30	0	0	0	0	0	0
448	30	0	0	0	0	0	0
449	30	-1	1	0	0	0	0
450	30	-1	0	0	0	0	0
451	30	-1	0	0	0	0	0
452	30	-1	0	1	0	0	0
453	30	0	0	0	0	0	0
454	30	0	0	0	0	0	0
455	30	0	0	0	0	0	0
456	30	0	0	0	0	0	0
457	30	0	0	0	0	0	0
458	30	-1	0	0	0	0	0
459	31	-1	1	0	0	0	0
460	31	0	1	0	0	0	0
461	31	0	1	0	0	0	0
462	31	0	1	0	0	0	0
463	31	0	1	0	0	0	0
464	31	0	1	0	0	0	0
465	31	0	1	0	0	0	0
466	31	0	1	0	0	0	0
467	31	0	1	0	0	0	0
468	31	0	0	0	0	1	0
469	31	0	0	0	0	1	0
470	31	0	0	0	0	1	0
471	31	0	0	0	0	1	0
472	31	0	0	0	0	0	0
473	31	0	0	0	0	1	0
474	31	0	0	0	0	1	0
475	31	0	0	0	0	1	0
476	31	0	0	0	0	1	0
477	31	0	0	0	0	1	0
478	31	0	0	0	0	1	0
479	32	0	0	1	-1	0	0
480	32	0	0	1	-1	0	0
481	32	0	0	1	-1	0	0
482	32	0	0	1	0	0	0
483	32	0	0	1	-1	0	0
484	32	0	0	1	-1	0	0
485	32	-1	1	0	0	0	0
486	32	-1	1	0	0	0	0
487	32	0	0	0	0	0	0
488	32	-1	0	0	0	0	0
489	32	-1	0	0	0	0	0
490	32	-1	0	0	0	0	0
491	32	0	0	0	0	0	0
492	33	0	0	1	0	0	0
493	33	0	0	1	0	0	0
494	33	0	0	-1	-1	0	0
495	33	0	0	0	0	0	0
496	33	0	0	0	0	0	0
497	33	0	0	0	0	0	0
498	33	1	0	0	0	0	0
499	33	-1	0	0	0	0	0
500	33	1	0	0	0	0	0
501	33	0	0	0	0	0	0
502	34	-1	0	0	0	0	0
503	34	0	0	0	0	0	0
504	34	0	0	1	0	0	0
505	34	0	0	1	0	0	0
506	34	0	0	1	0	0	0
507	34	-1	0	0	0	0	0
508	34	0	0	1	0	0	0
509	34	0	0	0	0	0	0
510	34	1	0	0	0	0	0
511	34	1	0	0	0	0	0
512	34	1	0	0	0	0	0
513	34	0	0	0	0	1	0
514	34	0	0	0	0	1	0
515	34	0	0	0	0	1	0
516	34	0	0	0	0	1	0
517	34	0	0	0	0	1	0
518	34	0	0	0	0	1	0
519	35	0	0	0	0	1	0
520	35	0	0	0	0	1	0
521	35	0	1	0	0	1	0
522	35	0	0	0	0	1	0
523	35	0	0	0	0	1	0
524	35	0	0	0	0	1	0
525	35	0	0	0	0	1	0
526	35	0	0	0	0	1	0
527	35	0	0	0	0	1	0
528	35	0	0	0	0	1	0
529	35	-1	0	0	0	0	0
530	35	-1	0	0	0	0	0
531	35	-1	0	0	0	0	0
532	35	-1	0	0	0	0	0
533	35	-1	0	0	0	0	0
534	35	0	0	0	0	0	0
535	35	-1	0	0	0	0	0
536	35	-1	0	0	0	0	0
537	35	-1	0	0	0	0	0
538	35	-1	0	0	0	0	0
539	35	-1	0	0	0	0	0
540	36	1	0	0	0	0	0
541	36	1	0	0	0	0	0
542	36	1	0	0	0	0	0
543	36	1	1	0	0	0	0
544	36	0	1	0	0	0	0
545	36	0	1	0	0	0	0
546	36	0	0	0	0	0	0
547	36	0	0	0	0	0	0
548	36	0	0	0	1	0	0
549	36	0	0	0	0	0	0
550	36	1	0	0	0	0	0
551	36	1	0	0	0	0	0
552	36	-1	0	0	0	0	0
553	36	0	0	0	0	0	0
554	36	0	0	0	0	0	0
555	36	-1	0	0	0	0	0
556	36	0	0	0	0	0	0
557	36	0	0	0	0	0	0
558	36	0	0	0	0	1	0
559	37	0	1	0	0	1	0
560	37	0	1	0	0	1	0
561	37	0	1	0	0	1	0
562	37	0	1	0	0	1	0
563	37	0	1	0	0	1	0
564	37	0	1	-1	0	1	0
565	37	0	1	-1	0	1	0
566	37	0	1	-1	0	1	0
567	37	0	1	-1	0	1	0
568	37	0	1	0	0	1	0
569	37	0	1	-1	0	1	0
570	37	0	0	-1	0	1	0
571	37	1	0	0	0	0	0
572	37	1	0	0	0	0	0
573	37	1	0	0	0	0	0
574	37	1	0	-1	0	0	0
575	37	1	0	-1	0	0	0
576	37	1	1	0	0	-1	0
577	37	1	0	0	0	0	0
578	37	1	0	0	0	0	0
579	37	1	0	0	0	0	0
580	38	-1	0	0	0	0	0
581	38	-1	0	0	0	0	0
582	38	-1	0	0	1	0	0
583	38	0	0	0	0	0	0
584	38	-1	1	0	0	0	0
585	38	0	1	0	0	0	0
586	38	0	1	0	0	1	0
587	38	0	1	0	0	1	0
588	38	0	0	0	0	0	0
589	38	0	0	0	0	1	0
590	38	0	0	0	0	1	0
591	38	0	1	0	0	1	0
592	38	0	0	0	0	0	0
593	38	0	0	0	0	1	0
594	38	0	0	0	0	1	0
595	39	1	0	0	0	0	0
596	39	1	0	0	0	0	0
597	39	-1	0	0	0	0	0
598	39	-1	0	0	0	0	0
599	39	-1	0	0	0	0	0
600	39	-1	0	0	0	0	0
601	39	-1	0	0	0	0	0
602	39	-1	0	0	0	0	0
603	39	-1	0	0	0	0	0
604	39	-1	0	0	0	0	0
605	39	-1	0	0	0	0	0
606	39	0	0	0	0	0	0
607	39	0	0	0	0	0	0
608	39	0	0	0	1	0	0
609	39	0	0	0	0	0	0
610	39	0	0	0	0	1	0
611	39	0	0	0	0	0	0
612	39	0	0	0	0	1	0
613	40	0	1	0	0	1	0
614	40	0	1	0	0	1	0
615	40	0	1	0	0	1	0
616	40	0	1	0	0	1	0
617	40	0	1	0	0	1	0
618	40	0	0	0	0	1	0
619	40	0	0	0	0	1	0
620	40	0	0	0	0	1	0
621	40	0	0	0	0	1	0
622	40	0	0	0	0	1	0
623	40	0	0	0	0	1	0
624	40	0	0	0	0	1	0
625	40	0	0	0	0	1	0
626	40	0	0	0	0	1	0
627	40	0	0	0	0	1	0
628	40	0	0	0	0	1	0
629	40	0	0	0	0	1	0
630	41	0	1	0	0	1	0
631	41	0	1	0	0	1	0
632	41	0	1	0	0	1	0
633	41	0	1	0	0	1	0
634	41	0	1	0	0	1	0
635	41	0	1	0	0	1	0
636	41	0	1	0	0	1	0
637	41	0	1	0	0	1	0
638	41	0	1	0	0	1	0
639	41	0	0	0	0	1	0
640	41	0	1	0	0	1	0
641	41	0	1	0	0	1	0
642	41	0	0	0	0	1	0
643	41	0	1	0	0	1	0
644	41	0	1	0	0	1	0
645	41	0	1	0	0	1	0
646	41	0	0	0	0	1	0
647	41	0	0	0	0	1	0
648	42	0	0	-1	0	0	0
649	42	0	0	1	0	0	0
650	42	0	0	1	0	0	0
651	42	0	0	0	0	0	0
652	42	0	0	-1	0	0	0
653	42	0	0	1	0	0	0
654	42	0	0	0	0	0	0
655	42	0	0	0	0	0	0
656	42	0	0	1	0	0	0
657	42	0	0	0	0	0	0
658	42	0	0	1	0	0	0
659	42	0	0	0	0	0	0
660	42	0	0	1	0	0	0
661	42	0	0	1	1	0	0
662	42	0	0	0	0	0	0
663	42	0	0	1	0	0	0
664	43	-1	0	0	0	0	0
665	43	-1	0	0	0	0	0
666	43	-1	0	0	0	0	0
667	43	-1	0	0	0	0	0
668	43	-1	0	0	0	0	0
669	43	-1	1	0	0	0	0
670	43	-1	1	0	0	0	0
671	43	-1	0	0	0	0	0
672	43	-1	1	0	0	0	0
673	43	-1	1	0	0	0	0
674	43	-1	1	0	0	0	0
675	43	-1	0	0	0	0	0
676	43	-1	0	0	0	0	0
677	43	-1	0	0	0	0	0
678	43	-1	0	0	0	0	0
679	43	0	1	0	0	0	0
680	44	0	0	1	0	0	0
681	44	0	0	0	0	0	0
682	44	0	0	0	0	0	0
683	44	0	0	0	0	0	0
684	44	0	0	0	0	1	0
685	44	0	0	0	0	1	0
686	44	0	0	0	0	1	0
687	44	0	0	0	0	1	0
688	44	1	0	0	0	0	0
689	44	1	1	0	0	0	0
690	44	0	1	0	0	0	0
691	45	1	0	0	0	0	0
692	45	0	0	0	0	0	0
693	45	0	0	0	0	0	0
694	45	1	0	0	0	0	0
695	45	1	0	0	0	0	0
696	45	1	0	0	0	0	0
697	45	0	0	0	0	0	0
698	45	1	0	0	0	0	0
699	45	1	0	0	0	0	0
700	45	0	0	0	0	0	0
701	45	1	0	0	0	0	0
702	45	0	0	0	0	0	0
703	45	0	0	0	0	0	0
704	45	0	0	0	0	0	0
705	45	1	0	0	0	0	0
706	45	1	0	0	0	0	0
707	45	1	0	0	0	0	0
708	46	0	0	1	0	0	0
709	46	0	0	1	0	0	0
710	46	0	0	1	0	0	0
711	46	0	0	1	0	0	0
712	46	0	0	1	0	0	0
713	46	0	0	1	0	0	0
714	46	0	0	1	0	0	0
715	46	0	0	1	0	0	0
716	46	0	0	1	0	0	0
717	46	0	0	-1	0	0	0
718	46	0	0	-1	0	0	0
719	46	0	0	0	0	0	0
720	46	0	0	-1	0	0	0
721	47	0	0	0	0	0	0
722	47	0	0	0	0	0	0
723	47	-1	0	0	0	0	0
724	47	0	0	1	0	0	0
725	47	0	0	0	0	0	0
726	47	0	1	0	0	-1	0
727	47	0	0	0	0	1	0
728	47	0	0	0	0	0	0
729	47	0	0	0	0	0	0
730	47	0	0	0	0	0	0
731	48	0	0	0	0	0	0
732	48	0	0	0	0	0	0
733	48	0	0	0	0	0	0
734	48	0	0	-1	0	0	0
735	48	0	0	0	0	0	0
736	48	0	0	-1	0	0	0
737	48	0	0	1	0	0	0
738	48	0	0	1	0	0	0
739	48	0	1	0	0	0	0
740	48	0	1	0	0	0	0
741	48	-1	1	0	0	0	0
742	48	-1	0	0	0	0	0
743	48	-1	0	0	0	0	0
744	48	-1	0	0	0	0	0
745	48	-1	0	0	0	0	0
746	48	-1	0	0	0	0	0
747	48	-1	0	0	0	0	0
748	48	0	0	0	0	0	0
749	48	0	0	0	0	0	0
750	49	0	1	0	0	0	0
751	49	0	1	0	0	0	0
752	49	0	0	0	0	0	0
753	49	0	1	0	0	0	0
754	49	0	0	0	0	0	0
755	49	0	0	0	0	0	0
756	49	0	0	0	0	0	0
757	49	0	1	0	0	0	0
758	49	0	1	0	0	0	0
759	49	0	0	0	0	0	0
760	49	0	0	0	0	0	0
761	49	0	0	0	0	0	0
762	50	0	0	0	0	1	0
763	50	0	0	0	0	1	0
764	50	0	0	0	0	1	0
765	50	0	0	0	0	1	0
766	50	0	0	0	0	1	0
767	50	0	0	0	0	1	0
768	50	0	0	0	0	1	0
769	50	0	0	0	0	1	0
770	50	0	0	0	0	1	0
771	50	0	0	0	0	0	0
772	50	0	0	0	0	1	0
773	50	0	0	0	0	1	0
774	50	0	0	0	0	1	0
775	50	0	0	0	0	1	0
776	51	0	1	0	0	1	0
777	51	0	1	0	-1	1	0
778	51	0	1	0	-1	0	0
779	51	0	1	0	0	0	0
780	51	0	1	0	0	0	0
781	51	0	1	0	0	0	0
782	51	-1	1	0	0	0	0
783	51	0	1	0	0	0	0
784	51	-1	1	0	0	0	0
785	51	0	1	0	0	0	0
786	51	0	1	0	0	0	0
787	51	0	1	0	0	0	0
788	51	0	1	0	0	0	0
789	51	0	1	0	0	0	0
790	51	-1	1	0	-1	0	0
791	52	0	1	0	0	1	0
792	52	0	1	0	0	1	0
793	52	0	1	0	0	1	0
794	52	0	1	0	0	1	0
795	52	0	1	0	0	1	0
796	52	0	1	0	0	1	0
797	52	0	1	0	0	1	0
798	52	0	1	0	0	1	0
799	52	0	1	0	0	1	0
800	52	0	1	0	0	1	0
801	52	0	1	0	0	1	0
802	52	0	1	0	0	1	0
803	52	0	1	0	0	1	0
804	52	0	1	0	0	1	0
805	52	0	1	0	0	1	0
806	52	0	1	0	0	1	0
807	52	-1	1	-1	-1	0	-1
808	52	0	0	0	0	0	0
809	52	0	0	0	0	0	0
810	53	-1	1	0	0	0	0
811	53	0	0	0	0	0	0
812	53	0	1	1	-1	1	0
813	53	0	1	0	0	1	0
814	53	0	1	0	-1	1	0
815	53	0	1	0	0	1	0
816	53	0	1	0	0	1	0
817	53	0	1	0	0	1	0
818	53	0	1	0	0	1	0
819	53	0	1	0	0	1	0
820	53	0	1	0	0	1	0
821	53	0	1	0	0	0	0
822	53	0	1	0	0	0	0
823	53	0	1	0	0	0	0
824	53	0	1	0	0	1	0
825	53	0	1	0	0	1	0
826	54	0	0	0	0	0	0
827	54	0	0	0	0	0	0
828	54	0	0	0	0	0	0
829	54	0	0	0	0	0	0
830	54	0	0	0	0	0	0
831	54	0	0	0	0	1	0
832	54	0	0	0	0	1	0
833	54	0	0	0	0	1	0
834	54	0	1	0	0	1	0
835	54	0	0	0	0	1	0
836	54	0	0	0	0	1	0
837	54	0	0	0	0	1	0
838	54	0	0	0	0	1	0
839	54	0	0	0	0	1	0
840	55	0	1	0	0	0	0
841	55	0	1	0	0	-1	0
842	55	0	1	0	0	-1	0
843	55	0	1	0	0	-1	0
844	55	0	1	0	0	-1	0
845	55	0	1	0	0	0	0
846	55	0	1	0	0	-1	0
847	55	0	1	0	0	0	0
848	55	0	1	0	0	0	0
849	55	0	0	0	0	1	0
850	55	0	0	0	0	0	0
851	55	0	0	0	0	0	0
852	55	0	0	0	0	1	0
853	55	0	0	0	0	1	0
854	55	0	0	0	0	0	0
855	55	0	1	0	0	0	0
856	55	0	0	0	0	0	0
857	56	0	1	0	0	1	0
858	56	0	1	0	0	1	0
859	56	0	1	0	0	1	0
860	56	-1	1	0	0	0	0
861	56	1	1	0	-1	0	0
862	56	0	1	0	0	1	0
863	56	-1	1	-1	0	1	0
864	56	0	1	0	0	1	0
865	56	0	1	-1	0	1	0
866	56	-1	1	0	0	1	0
867	56	0	1	0	0	1	0
868	56	-1	1	-1	0	1	0
869	56	-1	1	-1	-1	1	-1
870	57	0	1	0	0	1	0
871	57	0	1	0	0	1	0
872	57	0	1	0	0	1	0
873	57	0	1	0	0	1	0
874	57	0	1	0	0	0	0
875	57	0	1	0	0	0	0
876	57	0	1	0	0	0	0
877	57	-1	1	0	0	0	0
878	57	-1	1	0	0	0	0
879	57	0	1	0	0	0	0
880	57	0	1	0	0	0	0
881	57	1	1	0	0	0	0
882	57	-1	1	0	1	0	0
883	57	1	1	0	1	0	0
884	57	1	1	0	1	0	0
885	58	0	0	1	-1	0	0
886	58	0	0	1	-1	0	0
887	58	0	0	0	0	0	0
888	58	-1	0	0	-1	0	0
889	58	0	0	1	0	0	0
890	58	-1	0	1	0	0	0
891	58	0	0	1	0	0	0
892	58	-1	0	1	1	0	0
893	58	0	0	1	0	0	0
894	58	0	0	1	0	0	0
895	58	0	0	1	0	0	0
896	58	0	0	1	1	0	0
897	58	0	0	1	1	0	0
898	58	0	0	1	1	0	0
899	59	-1	0	0	0	1	0
900	59	0	1	0	0	1	0
901	59	-1	0	-1	0	1	0
902	59	-1	0	-1	0	1	0
903	59	0	0	0	0	1	0
904	59	-1	0	-1	0	1	0
905	59	0	0	0	0	1	0
906	59	-1	1	-1	0	1	0
907	59	0	1	0	0	1	0
908	59	-1	0	0	0	1	0
909	59	0	0	0	-1	0	0
910	60	0	1	0	0	0	0
911	60	-1	1	0	0	0	0
912	60	0	1	0	0	0	0
913	60	0	1	0	0	0	0
914	60	-1	1	0	-1	0	0
915	60	-1	1	0	0	0	0
916	60	-1	1	0	0	0	0
917	60	-1	1	0	0	0	0
918	60	-1	1	0	0	0	0
919	60	-1	1	0	0	0	0
920	60	0	1	0	0	0	0
921	60	0	1	0	0	0	0
922	60	0	1	0	0	0	0
923	60	0	1	0	0	0	0
924	60	-1	1	0	0	0	0
925	61	0	1	0	0	0	0
926	61	0	1	0	0	1	0
927	61	-1	1	-1	-1	1	-1
928	61	0	1	0	0	1	0
929	61	0	1	0	0	1	0
930	61	0	1	0	0	1	0
931	61	0	1	0	0	1	0
932	61	0	1	0	0	0	0
933	61	0	1	0	0	1	0
934	61	0	0	0	0	1	0
935	61	0	1	0	0	1	0
936	61	0	0	0	0	1	0
937	61	0	0	0	0	1	0
938	61	0	0	0	0	1	0
939	62	0	1	0	0	1	0
940	62	0	1	0	0	1	0
941	62	0	1	0	0	1	0
942	62	0	1	0	0	1	0
943	62	0	1	0	0	1	0
944	62	0	1	0	0	1	0
945	62	-1	1	-1	-1	1	-1
946	62	0	1	0	0	1	0
947	62	0	1	0	0	1	0
948	62	0	1	0	0	1	0
949	62	-1	1	-1	1	1	1
950	62	-1	1	0	-1	1	0
951	62	0	1	0	0	1	0
952	62	0	1	0	0	0	0
953	62	-1	1	0	1	0	0
954	63	0	0	0	0	1	0
955	63	0	1	0	0	1	0
956	63	0	1	0	0	1	0
957	63	-1	0	0	0	1	0
958	63	0	1	0	0	1	0
959	63	0	1	0	0	1	0
960	63	0	1	0	0	0	0
961	63	0	1	0	0	0	0
962	63	1	1	0	0	0	0
963	63	1	1	0	1	0	0
964	63	1	-1	0	1	1	0
965	63	1	-1	0	0	0	0
966	63	1	0	0	0	0	0
967	64	1	1	0	0	0	0
968	64	1	1	0	0	-1	0
969	64	1	1	0	1	0	0
970	64	1	1	0	1	-1	0
971	64	1	1	0	0	-1	0
972	64	1	1	-1	0	0	0
973	64	0	1	0	0	0	0
974	64	1	1	0	1	0	0
975	64	-1	1	0	-1	0	0
976	64	1	1	0	1	0	0
977	64	1	1	0	0	0	0
978	64	0	1	0	0	0	0
979	64	-1	1	0	0	0	0
980	64	-1	0	0	0	0	0
981	64	0	0	0	0	1	0
982	65	0	1	0	0	1	0
983	65	0	1	0	0	1	0
984	65	0	1	0	0	1	0
985	65	0	0	0	0	1	0
986	65	0	1	0	0	1	0
987	65	0	1	0	0	1	0
988	65	0	1	0	0	1	0
989	65	0	1	0	0	1	0
990	65	0	1	0	0	1	0
991	65	-1	1	0	0	1	0
992	65	0	1	0	0	1	0
993	65	0	1	0	0	1	0
994	65	-1	1	0	0	0	0
995	65	-1	1	0	0	1	0
996	66	0	1	0	0	1	0
997	66	0	1	0	0	0	0
998	66	0	1	0	0	1	0
999	66	0	1	0	0	0	0
1000	66	0	1	0	0	0	0
1001	66	0	1	0	0	0	0
1002	66	0	1	0	0	0	0
1003	66	0	1	0	0	0	0
1004	66	0	1	0	0	0	0
1005	66	0	1	0	0	0	0
1006	66	0	1	0	0	0	0
1007	66	0	1	0	0	0	0
1008	66	0	1	0	0	0	0
1009	66	0	1	0	0	0	0
1010	66	0	1	0	0	0	0
1011	66	0	0	0	0	1	0
1012	67	1	0	0	0	0	0
1013	67	1	0	0	0	0	0
1014	67	1	0	1	0	0	0
1015	67	1	1	0	-1	0	0
1016	67	1	0	0	0	0	0
1017	67	-1	1	-1	-1	0	0
1018	67	1	0	0	-1	0	0
1019	67	1	1	1	0	0	0
1020	67	1	0	0	-1	0	0
1021	67	-1	0	0	0	0	0
1022	67	-1	0	0	-1	0	0
1023	67	-1	0	1	0	0	0
1024	67	1	0	0	0	0	0
1025	67	-1	1	-1	0	0	0
1026	67	-1	1	0	0	0	0
1027	68	1	1	0	-1	0	0
1028	68	1	1	1	-1	0	0
1029	68	1	0	0	0	0	0
1030	68	1	1	0	-1	0	0
1031	68	1	1	0	0	0	0
1032	68	1	1	0	1	0	0
1033	68	-1	1	1	0	0	0
1034	68	1	0	0	0	0	0
1035	68	0	1	0	0	0	0
1036	68	1	1	0	0	0	0
1037	69	0	0	0	0	1	0
1038	69	0	0	0	0	1	0
1039	69	0	1	0	0	1	0
1040	69	0	0	0	0	1	0
1041	69	0	0	0	0	1	0
1042	69	0	0	0	0	1	0
1043	69	0	0	0	0	1	0
1044	69	0	0	0	0	1	0
1045	69	0	0	0	0	1	0
1046	69	0	1	0	0	1	0
1047	69	0	1	0	0	1	0
1048	69	0	0	0	0	1	0
1049	70	1	1	0	1	0	0
1050	70	1	1	0	1	0	0
1051	70	0	1	0	0	1	0
1052	70	0	1	0	0	1	0
1053	70	0	1	0	0	1	0
1054	70	0	1	0	0	1	0
1055	70	0	1	0	0	1	0
1056	70	0	1	0	0	1	0
1057	70	0	1	0	0	1	0
1058	70	0	1	0	0	1	0
1059	70	0	1	0	0	1	0
1060	70	0	0	0	0	1	0
1061	70	1	1	-1	0	1	0
1062	70	0	0	0	0	1	0
1063	70	0	0	0	0	1	0
1064	70	0	0	0	0	1	0
1065	71	1	0	0	0	1	0
1066	71	1	0	0	0	0	0
1067	71	1	0	0	0	0	0
1068	71	1	0	0	0	0	0
1069	71	0	1	0	0	0	0
1070	71	1	1	0	1	0	0
1071	71	1	1	0	1	0	0
1072	71	1	1	0	1	0	0
1073	71	1	0	0	0	0	0
1074	71	1	1	0	1	0	0
1075	71	0	0	0	1	0	0
1076	71	0	0	0	1	0	0
1077	71	0	-1	0	1	0	0
1078	71	0	0	0	0	0	0
1079	71	0	0	0	0	0	0
1080	71	0	0	0	0	0	0
1081	72	-1	1	0	-1	0	0
1082	72	-1	1	0	-1	-1	0
1083	72	0	1	0	0	-1	0
1084	72	0	1	0	0	-1	0
1085	72	0	1	0	0	-1	0
1086	72	0	1	0	0	-1	0
1087	72	0	1	0	0	-1	0
1088	72	0	1	0	0	0	0
1089	72	0	1	0	0	-1	0
1090	72	0	1	0	0	0	0
1091	72	0	1	0	0	1	0
1092	72	0	1	0	0	1	0
1093	73	0	1	0	0	1	0
1094	73	0	1	0	0	1	0
1095	73	0	0	0	0	1	0
1096	73	0	1	0	0	1	0
1097	73	0	0	0	0	1	0
1098	73	0	0	0	0	1	0
1099	73	0	0	0	0	1	0
1100	73	0	1	0	0	1	0
1101	74	0	0	0	-1	1	0
1102	74	-1	1	0	0	1	0
1103	74	0	-1	0	0	1	0
1104	74	0	-1	0	0	1	0
1105	74	0	1	0	0	1	0
1106	74	0	-1	0	0	1	0
1107	74	0	1	0	0	1	0
1108	74	0	1	0	0	1	0
1109	74	0	-1	0	0	-1	0
1110	74	0	-1	0	0	-1	0
1111	74	0	1	0	0	1	0
1112	74	0	1	0	0	0	0
1113	74	0	1	0	0	1	0
1114	75	0	1	0	0	-1	0
1115	75	0	0	1	0	-1	0
1116	75	0	1	1	-1	-1	0
1117	75	0	0	1	-1	0	0
1118	75	0	1	0	0	1	0
1119	75	0	1	0	0	1	0
1120	75	0	0	0	0	1	0
1121	75	0	0	0	0	1	0
1122	75	0	0	0	-1	1	0
1123	75	0	0	0	0	1	0
1124	75	0	0	0	0	1	0
1125	75	0	1	0	0	1	0
1126	75	0	1	0	0	1	0
1127	76	0	-1	0	0	1	0
1128	76	0	-1	0	0	-1	0
1129	76	0	-1	0	0	0	0
1130	76	0	-1	0	0	1	0
1131	76	0	-1	0	0	-1	0
1132	76	0	-1	0	0	1	0
1133	76	0	-1	0	0	1	0
1134	76	0	0	0	0	1	0
1135	76	0	1	0	0	1	0
1136	76	0	-1	0	0	1	0
1137	76	0	0	0	0	1	0
1138	76	0	0	0	0	1	0
1139	76	0	0	0	0	1	0
1140	76	0	0	0	0	1	0
1141	76	0	0	0	0	1	0
1142	76	0	0	0	0	1	0
1143	76	0	0	0	0	1	0
1144	76	0	0	0	0	1	0
1145	76	0	0	0	0	1	0
1146	76	0	0	0	0	1	0
1147	76	0	0	0	0	1	0
1148	76	0	0	0	0	1	0
1149	77	-1	0	0	-1	1	0
1150	77	-1	0	0	0	0	0
1151	77	-1	0	0	-1	1	0
1152	77	0	0	0	0	1	0
1153	77	-1	0	0	-1	1	0
1154	77	-1	1	0	0	0	0
1155	77	-1	1	0	-1	1	0
1156	77	-1	1	0	-1	1	0
1157	77	-1	1	0	0	1	0
1158	77	-1	1	0	0	1	0
1159	77	0	0	0	0	0	0
1160	77	1	0	0	0	0	0
1161	77	-1	0	0	0	1	0
1162	77	-1	1	0	0	1	0
1163	77	0	0	0	0	0	0
1164	77	-1	0	0	0	0	0
1165	78	0	1	0	0	0	0
1166	78	0	1	0	0	0	0
1167	78	0	1	0	0	0	0
1168	78	0	0	0	0	0	0
1169	78	0	0	0	0	0	0
1170	78	0	0	0	0	1	0
1171	78	0	0	0	0	1	0
1172	78	0	0	0	0	1	0
1173	78	0	0	0	0	1	0
1174	78	0	1	-1	0	0	-1
1175	78	0	0	-1	0	0	-1
1176	78	0	0	0	0	0	0
1177	78	0	0	0	0	0	0
1178	78	0	0	0	0	0	0
1179	79	0	1	0	0	0	0
1180	79	-1	1	0	-1	0	0
1181	79	0	1	0	-1	0	0
1182	79	0	1	0	-1	0	0
1183	79	0	0	0	-1	0	0
1184	79	0	1	0	0	0	0
1185	79	0	1	0	0	1	0
1186	79	-1	1	0	-1	1	0
1187	79	0	1	0	0	1	0
1188	79	0	1	0	0	1	0
1189	79	0	1	0	0	1	0
1190	79	0	1	0	0	1	0
1191	79	0	1	0	0	1	0
1192	79	0	1	0	0	-1	0
1193	79	0	0	0	-1	1	0
1194	79	0	1	0	0	1	0
1195	79	0	0	0	0	1	0
1196	79	0	1	0	0	1	0
1197	80	0	1	0	0	1	0
1198	80	0	1	0	0	1	0
1199	80	0	1	0	0	-1	0
1200	80	0	1	0	0	-1	0
1201	80	0	1	0	0	1	0
1202	80	0	1	0	-1	1	0
1203	80	0	0	0	0	1	0
1204	80	0	0	0	0	1	0
1205	80	0	1	0	0	1	0
1206	80	0	1	0	0	1	0
1207	80	0	0	0	0	1	0
1208	80	0	-1	0	0	1	0
1209	80	0	-1	0	0	1	0
1210	80	0	-1	0	0	1	0
1211	80	0	-1	0	0	1	0
1212	80	0	-1	0	0	1	0
1213	80	0	0	0	0	1	0
1214	80	0	-1	0	0	1	0
