# Supplementary material for: The study of aggression and affiliation motifs in bottlenose dolphins’ social networks
Source: Sci Rep. 2022 Nov 16;12:19672. doi: 10.1038/s41598-022-22071-w (PMC9668813; doi:10.1038/s41598-022-22071-w)
Supplement: Supplementary file 2 — Supplementary Information 2. [file 41598_2022_22071_MOESM2_ESM.xlsx]

## Sheet: Hoja1
0 = neutral	1 = affiliation	-1 = aggression
Period	Day	1-2	1-3	1-4	1-5	2-3	2-4	2-5	3-4	3-5	4-5
1	1	0	1	-1	0	0	0	1	0	0	0
2	1	0	1	0	0	0	1	1	0	0	1
3	1	0	1	0	0	0	1	1	0	0	1
4	1	0	1	0	0	0	1	1	0	0	1
5	1	-1	1	-1	-1	0	1	1	0	0	1
6	1	0	1	0	0	0	1	1	0	0	1
7	1	0	1	0	0	0	1	-1	0	0	1
8	1	0	1	0	0	0	1	1	0	0	1
9	1	0	1	0	0	0	1	1	0	0	1
10	1	0	1	0	0	0	1	0	0	0	0
11	1	0	1	0	0	0	1	1	0	0	1
12	1	0	1	0	0	0	1	1	0	0	1
13	2	0	0	0	0	0	0	0	0	0	0
14	2	0	0	0	0	0	1	0	0	0	0
15	2	0	0	0	1	0	1	0	0	0	0
16	2	0	0	0	1	1	1	0	1	0	0
17	2	0	0	0	0	0	1	0	0	0	0
18	2	0	1	0	0	0	1	0	0	0	0
19	2	0	0	0	1	1	1	0	1	0	0
20	2	0	0	0	1	1	1	0	1	0	0
21	2	0	0	0	1	1	0	0	0	0	0
22	2	0	0	0	1	1	0	0	0	0	0
23	2	0	0	0	0	0	0	0	0	0	0
24	2	0	0	0	0	0	0	0	0	0	0
25	2	0	0	0	0	1	0	0	0	0	0
26	2	0	1	0	0	1	1	0	1	0	0
27	2	0	0	0	0	1	1	0	1	0	0
28	2	0	0	0	0	1	1	0	1	0	0
29	2	0	0	0	0	1	1	0	1	0	0
30	3	0	0	-1	0	0	1	1	0	0	1
31	3	0	0	0	0	1	1	-1	1	1	1
32	3	0	0	-1	0	0	0	-1	0	0	0
33	3	0	0	-1	0	0	0	-1	0	0	0
34	3	0	0	0	0	0	0	1	0	0	0
35	3	0	0	0	0	0	0	-1	0	0	0
36	3	0	0	0	0	0	0	-1	0	0	0
37	3	0	0	-1	0	0	0	1	-1	0	0
38	3	0	0	-1	0	0	1	1	1	1	1
39	4	0	0	0	-1	0	1	1	0	0	1
40	4	0	1	0	0	0	1	1	0	0	1
41	4	0	1	0	0	0	1	1	0	0	-1
42	4	0	1	0	0	0	1	1	0	0	1
43	4	0	1	0	0	-1	0	1	0	0	1
44	4	0	1	0	0	-1	1	1	0	0	1
45	4	0	1	0	0	-1	1	1	0	0	1
46	4	0	1	0	0	-1	1	1	0	0	1
47	4	-1	0	0	0	-1	1	1	0	0	1
48	4	0	1	0	0	-1	0	0	0	0	1
49	4	0	1	0	0	-1	1	1	0	0	1
50	4	0	1	0	0	-1	0	0	0	0	1
51	5	0	1	0	0	0	0	1	-1	0	0
52	5	0	0	0	0	0	0	1	-1	0	0
53	5	0	0	0	0	0	0	1	-1	0	0
54	5	0	0	0	0	0	0	1	-1	0	0
55	5	0	0	-1	0	0	0	1	0	0	0
56	5	0	-1	0	0	0	0	1	0	0	0
57	5	0	1	0	0	0	0	1	-1	0	0
58	5	0	0	0	0	0	0	1	0	0	0
59	5	0	0	0	0	0	0	1	0	0	0
60	5	0	1	0	0	0	0	1	0	0	0
61	5	0	1	0	0	0	0	1	0	0	0
62	6	0	0	0	0	0	1	1	0	0	1
63	6	0	0	0	0	0	1	1	0	0	1
64	6	0	0	0	0	0	0	0	0	0	0
65	6	0	0	0	0	0	0	1	0	0	0
66	6	0	0	0	0	0	0	0	0	0	1
67	6	0	0	0	0	0	0	0	0	0	1
68	6	0	0	0	0	-1	0	0	0	0	1
69	6	0	0	0	0	0	0	0	0	0	1
70	6	0	0	0	0	0	0	0	0	0	1
71	6	0	1	0	0	-1	0	0	0	0	1
72	6	0	1	0	0	-1	0	0	0	0	1
73	7	-1	-1	0	0	0	0	0	0	0	0
74	7	0	1	0	0	-1	0	0	0	0	1
75	7	0	1	0	0	1	1	0	1	0	-1
76	7	0	0	0	0	1	1	0	1	0	0
77	7	0	0	0	0	1	1	0	1	0	0
78	7	0	0	0	0	1	1	0	1	0	0
79	7	0	0	0	0	1	1	0	1	0	0
80	7	0	0	0	0	1	1	0	1	0	0
81	7	0	0	0	0	1	1	0	1	0	0
82	7	0	0	0	0	1	1	0	1	0	0
83	7	0	0	0	0	1	1	0	1	0	0
84	8	0	0	0	1	1	1	0	1	0	0
85	8	0	0	0	1	1	1	0	1	0	0
86	8	0	0	0	1	1	1	0	1	0	0
87	8	0	0	0	1	1	1	0	1	0	0
88	8	0	0	0	1	1	1	0	1	0	0
89	8	0	0	0	1	1	1	0	1	0	0
90	8	0	0	0	1	1	0	0	0	0	0
91	8	0	0	0	1	1	0	0	0	0	0
92	8	0	0	0	1	1	0	0	0	0	0
93	8	0	0	0	1	1	0	0	0	0	0
94	9	0	0	0	0	0	0	0	0	0	0
95	9	0	0	0	0	0	0	0	0	0	0
96	9	0	0	-1	1	0	0	0	0	0	0
97	9	0	-1	-1	1	0	0	0	0	0	0
98	9	0	0	-1	1	0	0	0	0	0	0
99	9	0	0	0	0	0	0	0	0	0	0
100	9	0	0	0	0	0	0	0	0	0	0
101	9	0	0	0	0	0	0	0	0	0	0
102	9	0	-1	0	1	0	0	0	0	-1	0
103	9	0	0	0	1	1	1	0	1	0	0
104	10	0	0	0	0	-1	1	0	-1	0	0
105	10	0	0	0	0	0	1	0	0	1	0
106	10	0	0	0	0	-1	1	0	-1	0	0
107	10	0	0	0	0	1	1	0	1	0	0
108	10	0	0	0	0	1	1	0	1	0	0
109	10	0	0	0	0	-1	1	0	-1	0	0
110	10	0	0	0	0	1	1	0	1	0	0
111	10	0	0	0	0	1	1	0	1	1	0
112	11	0	0	-1	0	1	0	1	0	1	0
113	11	0	0	0	0	1	1	1	0	1	1
114	11	0	0	0	0	0	1	1	1	0	1
115	11	0	0	0	0	0	1	1	0	0	1
116	11	0	0	0	0	1	1	1	1	1	1
117	11	0	0	0	0	1	1	1	1	1	1
118	11	0	0	0	0	1	1	1	1	1	1
119	12	0	1	0	0	0	1	0	0	0	-1
120	12	0	1	0	0	0	1	-1	0	0	-1
121	12	0	1	0	0	0	1	-1	0	0	-1
122	12	0	1	0	0	0	1	0	0	0	0
123	12	0	1	0	0	0	1	0	0	0	0
124	12	0	1	0	0	0	1	0	0	0	0
125	12	0	1	0	0	0	1	0	0	0	0
126	12	0	1	0	0	0	1	0	0	0	0
127	13	-1	0	0	0	0	1	1	0	0	1
128	13	-1	0	0	0	0	1	1	0	0	1
129	13	0	0	0	0	0	1	1	0	0	1
130	13	-1	0	0	0	0	1	1	0	0	1
131	13	0	0	0	0	0	1	1	0	0	1
132	13	0	0	0	0	0	1	1	0	0	1
133	13	0	-1	0	0	0	1	1	0	0	1
134	13	0	1	0	0	0	1	1	0	0	1
135	13	0	1	0	0	0	1	1	0	0	1
136	13	0	1	0	0	0	1	1	0	0	1
137	14	0	1	-1	0	0	0	1	0	0	0
138	14	0	1	-1	0	0	0	0	0	0	0
139	14	0	1	0	0	0	0	1	0	0	0
140	14	0	1	0	0	0	0	1	0	0	0
141	14	0	1	-1	0	0	0	1	0	0	0
142	14	0	1	0	0	0	0	1	0	0	0
143	14	0	1	-1	0	0	0	1	0	0	0
144	14	0	1	0	0	0	0	1	0	0	0
145	14	0	1	0	0	0	0	1	0	0	0
146	14	0	1	-1	0	0	0	1	0	0	0
147	15	0	1	0	0	0	0	0	-1	0	0
148	15	0	1	0	0	0	0	0	0	0	0
149	15	0	1	0	0	0	0	0	0	0	0
150	15	-1	1	0	0	0	0	0	-1	0	0
151	15	0	1	0	0	0	0	0	-1	0	0
152	15	0	1	0	0	0	0	0	0	0	0
153	15	0	1	0	0	0	0	0	-1	0	0
154	15	0	1	0	0	0	0	0	-1	0	0
155	15	0	1	0	0	0	0	0	0	0	0
156	15	-1	1	0	0	0	0	0	-1	0	0
157	15	0	1	0	0	0	0	0	-1	0	0
158	16	0	1	0	0	0	0	0	0	0	-1
159	16	0	1	0	0	0	0	0	0	0	-1
160	16	0	1	0	0	0	0	0	0	0	-1
161	16	0	1	0	0	0	0	0	0	0	1
162	16	0	1	0	0	0	0	0	0	0	1
163	17	0	1	0	0	0	1	-1	0	0	0
164	17	0	1	0	0	0	1	-1	0	0	-1
165	17	0	1	0	0	0	1	-1	0	0	-1
166	17	0	1	0	0	0	1	1	0	0	1
167	17	0	1	0	0	0	1	1	0	0	1
168	17	0	1	0	0	0	1	1	0	0	1
169	17	0	1	0	0	0	1	1	0	0	1
170	17	0	0	0	0	0	1	1	0	0	1
171	18	0	1	0	0	0	0	0	0	0	1
172	18	-1	1	0	0	-1	0	0	0	0	1
173	18	-1	1	0	0	0	0	0	0	0	1
174	18	-1	1	0	0	0	0	0	0	0	1
175	18	0	1	0	0	0	0	0	0	0	1
176	18	0	1	0	0	-1	0	0	0	0	1
177	18	0	1	0	0	0	0	0	0	0	1
178	18	0	1	0	0	0	0	0	0	0	1
179	18	0	1	0	0	0	0	0	0	0	1
180	18	0	0	0	0	0	0	0	0	0	1
181	19	0	1	0	0	0	0	0	0	0	0
182	19	0	1	0	0	0	0	0	0	0	0
183	19	-1	1	0	0	-1	0	0	0	0	0
184	19	0	1	0	0	-1	0	0	0	0	0
185	19	0	1	0	0	0	0	0	0	0	1
186	19	0	1	0	0	0	0	0	0	0	1
187	19	0	1	0	0	0	0	0	0	0	1
188	19	0	1	0	0	0	1	1	0	0	1
189	19	0	1	0	0	0	1	1	0	0	1
190	20	0	1	0	0	1	0	0	0	0	0
191	20	0	1	0	0	-1	0	0	0	0	0
192	20	0	0	0	0	0	0	0	0	0	0
193	20	0	1	0	0	0	0	0	0	0	1
194	20	0	1	0	0	0	0	0	0	0	1
195	21	0	0	0	0	0	1	0	0	0	0
196	21	0	0	0	0	0	1	0	0	0	0
197	21	0	0	0	0	0	1	0	0	0	0
198	21	0	0	0	0	0	1	0	0	0	0
199	21	0	0	0	0	0	1	0	0	0	0
200	21	0	1	0	0	0	1	0	0	0	0
201	21	0	1	0	0	0	1	0	0	1	0
202	21	0	1	0	0	0	1	0	0	0	0
203	21	0	0	0	0	0	1	0	0	0	0
204	21	0	1	0	0	0	1	0	0	0	0
205	22	0	1	0	0	0	1	1	0	0	1
206	22	0	1	0	0	0	1	1	0	0	1
207	22	0	1	0	0	0	1	1	0	0	1
208	22	0	1	0	0	0	1	1	0	0	1
209	22	0	0	0	0	0	1	1	0	0	1
210	22	0	1	0	0	0	0	1	0	0	0
211	22	0	1	0	0	0	1	1	0	0	1
212	22	0	1	0	0	0	1	1	0	0	1
213	23	0	0	0	0	-1	1	1	0	0	1
214	23	0	1	0	0	-1	1	1	0	0	1
215	23	0	0	0	0	-1	1	1	0	0	1
216	23	0	0	0	0	-1	1	1	0	0	1
217	23	0	0	0	0	0	1	1	0	0	1
218	23	0	0	0	0	0	1	1	0	0	1
219	23	0	0	0	0	-1	0	0	0	0	1
220	23	0	1	0	0	0	0	0	0	0	1
221	23	0	0	0	0	0	0	0	0	0	1
